# Supplementary material for: Genomic Instability of G-Quadruplex Sequences in Escherichia coli: Roles of DinG, RecG, and RecQ Helicases
Source: Genes (Basel). 2023 Aug 29;14(9):1720. doi: 10.3390/genes14091720 (PMC10530614; doi:10.3390/genes14091720)
Supplement: Supplementary file 1 [file genes-14-01720-s001.zip]

Archive with 1 entries (1 files):
- genes-2569353-supplementary.pdf
